# Supplementary material for: Atomic fluctuations lifting the energy degeneracy in Si/SiGe quantum dots
Source: Nat Commun. 2022 Dec 13;13:7730. doi: 10.1038/s41467-022-35458-0 (PMC9747794; doi:10.1038/s41467-022-35458-0)
Supplement: Supplementary file 3 — Supplementary Movie 1 [file 41467_2022_35458_MOESM3_ESM.zip]

Archive with 1 entries (1 files):
- Supplementary_Movie_1.m4v
